# Supplementary material for: First-Trimester Gestational Diabetes Mellitus Risk Prediction with Machine Learning Techniques: Results from the BORN2020 Cohort Study
Source: J Clin Med. 2026 Mar 23;15(6):2461. doi: 10.3390/jcm15062461 (PMC13027101; doi:10.3390/jcm15062461)
Supplement: Supplementary file 1 [file jcm-15-02461-s001.zip]

Archive with 1 entries (1 files):
- jcm-4189397-supplementary.pdf
